# Supplementary material for: Metal–Organic Framework-Capped Gold Nanorod Hybrids for Combinatorial Cancer Therapy
Source: Molecules. 2024 May 18;29(10):2384. doi: 10.3390/molecules29102384 (PMC11124105; doi:10.3390/molecules29102384)
Supplement: Supplementary file 1 [file molecules-29-02384-s001.zip]

Archive with 1 entries (1 files):
- molecules-3013770-supplementary.pdf
